# Supplementary material for: Cell-Free DNA Sequencing Reveals Gene Variants in DNA Damage Repair Genes Associated with Prognosis of Prostate Cancer Patients
Source: Cells. 2022 Nov 15;11(22):3618. doi: 10.3390/cells11223618 (PMC9688453; doi:10.3390/cells11223618)
Supplement: Supplementary file 1 [file cells-11-03618-s001.zip]

Archive with 3 entries (3 files):
- Suppl. files/Suppl. Table S2 .xlsx
- Suppl. files/Suppl. Table S3.xlsx
- Suppl. files/Supplemental Table S1.pdf
